# Supplementary material for: Silica Induction of Diverse Inflammatory Proteome in Lungs of Lupus-Prone Mice Quelled by Dietary Docosahexaenoic Acid Supplementation
Source: Front Immunol. 2022 Jan 21;12:781446. doi: 10.3389/fimmu.2021.781446 (PMC8813772; doi:10.3389/fimmu.2021.781446)
Supplement: Supplementary file 2 [file DataSheet_2.xlsx]

## Sheet: BALF statistics
	Week 1			Week 5			Week 9			Week 13
	VEH/CON vs. cSiO2/CON	cSiO2/CON vs. cSiO2/DHA	VEH/CON vs. cSiO2/DHA	VEH/CON vs. cSiO2/CON	cSiO2/CON vs. cSiO2/DHA	VEH/CON vs. cSiO2/DHA	VEH/CON vs. cSiO2/CON	cSiO2/CON vs. cSiO2/DHA	VEH/CON vs. cSiO2/DHA	VEH/CON vs. cSiO2/CON	cSiO2/CON vs. cSiO2/DHA	VEH/CON vs. cSiO2/DHA
Protein	p-val	p-val	p-val	p-val	p-val	p-val	p-val	p-val	p-val	p-val	p-val	p-val
4-1BB	0.0005	0.6428	0.0008	0.0494	0.429	0.0285	0.0001	0.4133	0.0135	0.2808	0.8788	0.0359
6Ckine	0.744	0.1569	0.0681	0.5237	0.9673	0.4934	0.4157	0.1326	0.0355	0.1992	0.5663	0.0518
ACE	0.0001	0.0057	0.0001	0.0483	0.371	0.0001	0.0002	0.0444	0.0319	0.0001	0.3907	0.0002
Activin A	0.0668	0.6264	0.023	0.4515	0.8454	0.6436	0.116	0.3222	0.0008	0.094	0.4314	0.0201
ADAMTS1	0.0864	0.5395	0.0963	0.3685	0.3894	0.7757	0.2043	0.1636	0.9329	0.0913	0.8644	0.0332
Adiponectin	0.0001	0.4381	0.0001	0.0002	0.9733	0.0009	0.0001	0.0418	0.0001	0.0002	0.7714	0.0016
ALK-1	0.604	0.0768	0.0574	0.5126	0.5911	0.8789	0.1164	0.0883	0.5063	0.3208	0.5201	0.2206
ANG-3	0.8136	0.2544	0.0543	0.0687	0.9732	0.106	0.096	0.5271	0.0514	0.1246	0.8693	0.0345
ANGPTL3	0.1224	0.0196	0.0012	0.6632	0.392	0.2076	0.2935	0.4721	0.3774	0.0035	0.2403	0.1156
AR	0.5594	0.1324	0.0852	0.1118	0.9598	0.288	0.0606	0.171	0.1612	0.0836	0.5509	0.4298
Artemin	0.0376	0.0078	0.0005	0.2546	0.2891	0.0364	0.495	0.1902	0.1158	0.8108	0.0867	0.24
Axl	0.0001	0.0019	0.0001	0.0086	0.1874	0.0004	0.0002	0.0044	0.029	0.0001	0.006	0.0041
B7-1	0.2891	0.1846	0.0713	0.8713	0.6906	0.6996	0.0078	0.1517	0.2088	0.0045	0.0878	0.1225
BAFF R	0.1835	0.6718	0.0876	0.7182	0.2353	0.556	0.0457	0.061	0.422	0.0298	0.0182	0.64
bFGF	0.1968	0.2482	0.7983	0.0192	0.3561	0.0136	0.9311	0.3413	0.5559	0.1736	0.2435	0.6925
BLC	0.0298	0.2551	0.0015	0.3391	0.23	0.3511	0.0089	0.0168	0.0059	0.0001	0.0014	0.0916
BTC	0.0652	0.0872	0.0049	0.0864	0.188	0.0049	0.0979	0.2713	0.0045	0.2564	0.1095	0.0719
C5a	0.0012	0.0432	0.0001	0.0007	0.7887	0.0001	0.0001	0.9127	0.0099	0.0001	0.2046	0.0001
CCL28	0.5706	0.0919	0.0173	0.5864	0.5709	0.323	0.2226	0.1211	0.4797	0.0881	0.3592	0.0203
CCL6	0.0004	0.0628	0.0001	0.0018	0.8593	0.0001	0.0001	0.6506	0.0055	0.0003	0.9828	0.0002
CD27	0.5571	0.4808	0.3031	0.794	0.319	0.362	0.0043	0.53	0.0373	0.6235	0.8016	0.0938
CD27L	0.4292	0.2131	0.1225	0.2237	0.8087	0.2072	0.8566	0.4492	0.4146	0.4783	0.2928	0.8332
CD30	0.9269	0.044	0.1679	0.3645	0.2832	0.7643	0.6718	0.9484	0.6264	0.4874	0.3261	0.9692
CD30L	0.9014	0.2757	0.121	0.3754	0.7693	0.0667	0.0215	0.3001	0.3163	0.6494	0.9494	0.6382
CD36	0.0089	0.7537	0.0013	0.1044	0.9671	0.0242	0.1219	0.1269	0.9702	0.0027	0.576	0.0001
CD40	0.0004	0.0125	0.0013	0.0092	0.0635	0.0066	0.0006	0.039	0.0081	0.0004	0.1335	0.0003
CD40L	0.0076	0.7712	0.0006	0.0004	0.1034	0.0001	0.0002	0.0478	0.0103	0.0001	0.5108	0.0004
CD48	0.0001	0.0291	0.0001	0.0004	0.01	0.0001	0.0001	0.0034	0.0042	0.0001	0.007	0.0006
CD6	0.0001	0.0088	0.0001	0.0075	0.0109	0.1816	0.0022	0.0581	0.0026	0.0095	0.0707	0.0098
Chemerin	0.0152	0.4732	0.028	0.2148	0.2108	0.8678	0.0048	0.7136	0.0002	0.011	0.1086	0.3917
Chordin	0.2229	0.7187	0.1354	0.2567	0.4512	0.0233	0.8543	0.1934	0.1834	0.4126	0.497	0.4084
Clusterin	0.0011	0.7897	0.0006	0.0002	0.0276	0.0039	0.0001	0.346	0.0001	0.0001	0.0206	0.0001
CRP	0.0417	0.52	0.001	0.0001	0.7045	0.0001	0.0001	0.019	0.0004	0.0001	0.3843	0.0001
CT-1	0.6583	0.2725	0.0324	0.9486	0.3357	0.1847	0.4221	0.8465	0.564	0.5282	0.434	0.1151
CTLA4	0.7742	0.2094	0.1324	0.4121	0.1847	0.4375	0.1185	0.0322	0.244	0.1066	0.1899	0.654
CXCL16	0.0029	0.0462	0.0001	0.119	0.0969	0.0006	0.2224	0.919	0.4705	0.0515	0.0207	0.0025
Cystatin C	0.0017	0.2877	0.0001	0.0629	0.4746	0.0792	0.0614	0.4985	0.0483	0.7389	0.5577	0.7781
DAN	0.5089	0.4667	0.9146	0.4862	0.0229	0.0897	0.1259	0.1949	0.197	0.0787	0.1466	0.1505
Decorin	0.0078	0.0308	0.4502	0.022	0.0526	0.3058	0.002	0.0325	0.1845	0.0013	0.0128	0.0291
Dkk-1	0.9969	0.9744	0.98	0.0262	0.1192	0.5021	0.2152	0.1337	0.3896	0.6052	0.2934	0.0727
DLL4	0.349	0.3952	0.7735	0.2863	0.5673	0.8362	0.0135	0.5146	0.013	0.0001	0.4623	0.1944
Dtk	0.4563	0.1711	0.0512	0.9278	0.2362	0.0713	0.153	0.9397	0.1762	0.0116	0.684	0.0236
E-Cadherin	0.0035	0.0159	0.1559	0.0142	0.6288	0.0002	0.0031	0.5674	0.4421	0.0063	0.7835	0.019
EDAR	0.0005	0.8556	0.0009	0.6792	0.0759	0.106	0.1149	0.2448	0.1329	0.182	0.1443	0.4698
EGF	0.2769	0.4936	0.621	0.1677	0.2997	0.8516	0.5048	0.4984	0.1746	0.6172	0.2083	0.0367
Endocan	0.6778	0.397	0.2647	0.1965	0.746	0.2857	0.415	0.6076	0.9735	0.0028	0.5676	0.0986
Endoglin	0.0739	0.8044	0.0929	0.2158	0.0793	0.4958	0.0927	0.2629	0.8231	0.1099	0.12	0.2437
Eotaxin	0.0061	0.2931	0.0075	0.0001	0.0773	0.0001	0.0001	0.0049	0.0108	0.0003	0.0206	0.0001
Eotaxin-2	0.1447	0.9609	0.0012	0.6025	0.6512	0.4039	0.0002	0.0033	0.0067	0.0546	0.3896	0.0172
Epigen	0.3058	0.6285	0.4226	0.8611	0.5795	0.6693	0.6006	0.1066	0.0045	0.3942	0.3879	0.9735
Epiregulin	0.0027	0.0874	0.0002	0.0158	0.0241	0.1816	0.002	0.007	0.0467	0.0001	0.0056	0.0066
E-selectin	0.0001	0.3818	0.0001	0.0017	0.2772	0.0002	0.001	0.0301	0.0001	0.0001	0.0323	0.0032
Fas	0.2259	0.7227	0.3934	0.2444	0.2486	0.7947	0.1049	0.0212	0.3825	0.1509	0.1947	0.7748
Fas L	0.4573	0.4701	0.3718	0.3192	0.1727	0.2593	0.2041	0.8263	0.182	0.316	0.7746	0.3975
Fcg RIIB	0.0008	0.2646	0.0001	0.0013	0.1301	0.0002	0.0001	0.2088	0.0161	0.0001	0.3804	0.0003
Fetuin A	0.0407	0.1808	0.0981	0.0114	0.0571	0.0607	0.0003	0.006	0.0013	0.0001	0.0099	0.0058
Flt-3L	0.442	0.3743	0.0429	0.3035	0.0612	0.1552	0.0093	0.0045	0.8979	0.0044	0.0502	0.0086
Fractalkine	0.8918	0.1602	0.0319	0.6989	0.2286	0.0902	0.1374	0.2056	0.0043	0.2533	0.2808	0.2657
Galectin-1	0.0001	0.011	0.0001	0.0003	0.0118	0.0001	0.0001	0.3093	0.0002	0.0001	0.4926	0.0003
Galectin-3	0.6627	0.0773	0.131	0.913	0.2779	0.3905	0.3423	0.7087	0.5705	0.7254	0.1455	0.5117
Galectin-7	0.276	0.8265	0.1684	0.8154	0.8477	0.9881	0.6276	0.7791	0.3705	0.6025	0.5766	0.8696
Gas 1	0.0269	0.9459	0.0068	0.0045	0.0293	0.2268	0.0005	0.1801	0.0355	0.0011	0.0439	0.0036
Gas 6	0.0066	0.6489	0.0033	0.0676	0.6093	0.0019	0.0351	0.962	0.149	0.3663	0.0137	0.0019
G-CSF	0.2033	0.347	0.6691	0.0144	0.035	0.4246	0.002	0.2219	0.086	0.0003	0.0562	0.0233
GITR	0.0164	0.9334	0.0024	0.048	0.229	0.1178	0.0081	0.1428	0.018	0.0004	0.2731	0.0042
GITR L	0.3439	0.4068	0.0821	0.8728	0.8706	0.9979	0.0215	0.3261	0.8594	0.6279	0.7047	0.5349
GM-CSF	0.9312	0.1204	0.0501	0.1018	0.6182	0.0575	0.2236	0.1961	0.8748	0.0612	0.3159	0.0216
gp130	0.004	0.5763	0.0001	0.0101	0.2167	0.0217	0.0014	0.0716	0.0309	0.0234	0.2043	0.0069
Granzyme B	0.0207	0.0421	0.7581	0.001	0.0061	0.0728	0.0025	0.047	0.004	0.0038	0.5599	0.0211
Gremlin	0.0137	0.2327	0.0978	0.1567	0.4812	0.0155	0.4325	0.495	0.0751	0.5327	0.5043	0.0953
H60	0.072	0.4999	0.0785	0.0809	0.3033	0.0085	0.1488	0.083	0.2888	0.7721	0.3604	0.0748
HAI-1	0.5485	0.1817	0.0581	0.3727	0.5227	0.0032	0.1824	0.8348	0.261	0.6013	0.2107	0.0187
HGF	0.0143	0.6445	0.0242	0.0061	0.1256	0.0059	0.0008	0.0227	0.0008	0.0008	0.6228	0.0027
HGF R	0.6689	0.2271	0.0645	0.5816	0.5209	0.9338	0.7157	0.596	0.4954	0.6869	0.4206	0.014
ICAM-1	0.0166	0.3676	0.0138	0.0001	0.3148	0.0016	0.0175	0.2729	0.4926	0.0572	0.0766	0.0014
IFNg	0.7882	0.8274	0.5371	0.2004	0.9604	0.2769	0.7927	0.6986	0.8801	0.089	0.2351	0.0784
IFNg R1	0.6665	0.9805	0.7824	0.0884	0.9203	0.235	0.1327	0.745	0.1162	0.3252	0.9884	0.0694
IGF-1	0.0019	0.0051	0.0028	0.006	0.0327	0.0008	0.0005	0.0069	0.0062	0.0001	0.0009	0.0136
IGFBP-2	0.0316	0.1226	0.0001	0.0416	0.0063	0.0001	0.0322	0.8584	0.1512	0.0001	0.7308	0.0001
IGFBP-3	0.0001	0.0149	0.0001	0.0022	0.1051	0.0001	0.0001	0.0138	0.0044	0.0001	0.0295	0.0001
IGFBP-5	0.0001	0.5455	0.0183	0.0001	0.0085	0.0001	0.0008	0.3386	0.0565	0.0001	0.0133	0.0022
IGFBP-6	0.1773	0.2669	0.9445	0.2902	0.2292	0.0183	0.0558	0.5069	0.7404	0.2965	0.2548	0.8127
IL-1 R4	0.3426	0.8638	0.0505	0.0593	0.634	0.1599	0.0645	0.8425	0.2149	0.8949	0.8668	0.9856
IL-10	0.1554	0.1121	0.8154	0.2694	0.0167	0.0013	0.9143	0.4695	0.4413	0.4697	0.7248	0.4972
IL-12p40	0.0173	0.6779	0.0001	0.0044	0.1613	0.0053	0.0718	0.2373	0.1519	0.0677	0.9473	0.0002
IL-12p70	0.7493	0.6152	0.7656	0.1283	0.9666	0.0148	0.9366	0.1775	0.0823	0.0001	0.7973	0.0027
IL-13	0.2746	0.1248	0.2694	0.1092	0.5534	0.1158	0.0909	0.0857	0.6785	0.3294	0.427	0.3773
IL-15	0.6839	0.815	0.9098	0.0903	0.4449	0.7331	0.1427	0.7685	0.3083	0.7032	0.5901	0.4
IL-17	0.3745	0.0258	0.2219	0.9552	0.1844	0.229	0.7312	0.4536	0.2179	0.1412	0.4421	0.0802
IL-17B	0.241	0.0467	0.0235	0.6607	0.7931	0.3324	0.0846	0.0671	0.7942	0.1643	0.6116	0.1181
IL-17B R	0.3272	0.4261	0.2087	0.3537	0.9781	0.2262	0.5431	0.4119	0.0732	0.4608	0.4077	0.6175
IL-17E	0.9657	0.1272	0.0637	0.0083	0.4617	0.0948	0.0147	0.1221	0.1073	0.1275	0.0018	0.2231
IL-17F	0.0923	0.9427	0.1646	0.0924	0.688	0.1931	0.076	0.1086	0.8006	0.107	0.1751	0.9921
IL-1a	0.0209	0.4699	0.0072	0.0112	0.5131	0.0118	0.0012	0.0601	0.0334	0.0232	0.9267	0.0068
IL-1b	0.6014	0.124	0.1756	0.3555	0.0456	0.0019	0.1459	0.1359	0.9505	0.6222	0.5591	0.8611
IL-1ra	0.0001	0.018	0.0001	0.0009	0.2459	0.0001	0.0001	0.0538	0.0052	0.0003	0.3622	0.0004
IL-2	0.1561	0.8068	0.0832	0.0785	0.3237	0.0028	0.3773	0.8185	0.5642	0.5162	0.4312	0.7879
IL-2 Ra	0.0118	0.0688	0.1166	0.0011	0.6544	0.0008	0.0058	0.0365	0.066	0.0003	0.0007	0.0673
IL-20	0.1989	0.1141	0.3735	0.0743	0.4994	0.4902	0.2893	0.5124	0.3029	0.3208	0.0718	0.6589
IL-21	0.4179	0.6893	0.6536	0.7831	0.3453	0.36	0.128	0.121	0.7924	0.0584	0.3222	0.6365
IL-22	0.1218	0.0476	0.0007	0.2308	0.7271	0.2665	0.4174	0.0425	0.0056	0.9211	0.3137	0.0593
IL-23	0.911	0.6382	0.4961	0.5775	0.4829	0.2089	0.3396	0.2321	0.5671	0.4386	0.7067	0.5214
IL-28	0.0248	0.1685	0.0562	0.003	0.1084	0.0486	0.0068	0.0771	0.002	0.0001	0.0356	0.0767
IL-3	0.3147	0.3513	0.0428	0.1172	0.7785	0.0438	0.4234	0.414	0.9768	0.2443	0.327	0.6087
IL-3 Rb	0.6859	0.0764	0.0386	0.1319	0.7793	0.2665	0.2598	0.3517	0.0811	0.3878	0.3011	0.2573
IL-33	0.8236	0.9713	0.7925	0.3025	0.6661	0.6182	0.0829	0.9216	0.1535	0.771	0.7355	0.8903
IL-4	0.0941	0.1818	0.4224	0.7873	0.0119	0.0363	0.0426	0.8355	0.1117	0.8215	0.5025	0.4546
IL-5	0.3113	0.1717	0.3715	0.1017	0.0616	0.0022	0.5981	0.5204	0.8915	0.2976	0.317	0.8231
IL-6	0.5825	0.9772	0.5372	0.0014	0.4019	0.076	0.008	0.1949	0.2568	0.0161	0.1413	0.1261
IL-7	0.3563	0.131	0.3626	0.6358	0.1574	0.182	0.1663	0.3502	0.9567	0.2915	0.9503	0.1949
IL-7 Ra	0.7662	0.8052	0.96	0.9436	0.265	0.4656	0.0534	0.0928	0.8918	0.0025	0.2251	0.7551
IL-9	0.5439	0.1851	0.3402	0.4952	0.2066	0.0125	0.6358	0.4254	0.5572	0.6258	0.3062	0.0266
I-TAC	0.2124	0.3156	0.8491	0.0504	0.1992	0.3696	0.0646	0.1188	0.1172	0.001	0.0011	0.9687
JAM-A	0.0108	0.0775	0.0005	0.9519	0.0162	0.0081	0.0214	0.5827	0.5319	0.0214	0.497	0.0013
KC	0.0001	0.5896	0.0006	0.0008	0.5524	0.0001	0.0001	0.8921	0.1003	0.0001	0.8015	0.0006
Kremen-1	0.0504	0.2824	0.4419	0.2257	0.0575	0.2621	0.0125	0.1369	0.0634	0.0643	0.125	0.0209
Leptin	0.0809	0.0762	0.7362	0.0475	0.216	0.0025	0.0001	0.0005	0.015	0.0004	0.0596	0.0005
Leptin R	0.0322	0.1518	0.0044	0.5935	0.6903	0.9075	0.8873	0.3399	0.3101	0.9204	0.6476	0.0343
Limitin	0.9959	0.3611	0.4069	0.7984	0.2247	0.1032	0.1238	0.3945	0.0745	0.2678	0.5348	0.3936
Lipocalin-2	0.0782	0.3702	0.0079	0.7412	0.5615	0.785	0.0226	0.7161	0.1306	0.7376	0.5991	0.4445
LIX	0.0001	0.0634	0.0001	0.0007	0.3183	0.0001	0.0002	0.3756	0.0134	0.0001	0.4725	0.0001
LOX-1	0.1535	0.2851	0.4257	0.8334	0.3413	0.1032	0.0939	0.3147	0.9574	0.0309	0.1077	0.5121
L-Selectin	0.0002	0.0237	0.0001	0.0011	0.0428	0.0001	0.0001	0.0047	0.0005	0.0001	0.0718	0.0006
Lungkine	0.0038	0.6	0.0006	0.0083	0.5822	0.0017	0.0006	0.0517	0.3119	0.0002	0.2504	0.0006
Lymphotactin	0.1175	0.244	0.0176	0.4897	0.9778	0.7591	0.7446	0.1915	0.0193	0.4232	0.9715	0.0748
MadCAM-1	0.0237	0.5257	0.0183	0.3485	0.362	0.9487	0.142	0.2699	0.4676	0.4617	0.57	0.3072
Marapsin	0.4627	0.6249	0.3336	0.0787	0.199	0.0419	0.0833	0.3606	0.042	0.0108	0.8504	0.0455
MBL-2	0.0067	0.1047	0.0015	0.0001	0.4463	0.0015	0.0001	0.536	0.005	0.0001	0.769	0.0017
MCP-1	0.0318	0.0431	0.006	0.0393	0.0566	0.0004	0.0196	0.356	0.0337	0.0129	0.2801	0.0086
MCP-5	0.0034	0.009	0.1172	0.0297	0.0711	0.0074	0.0003	0.0062	0.0194	0.0105	0.0483	0.039
MCSF	0.2042	0.7914	0.3986	0.0763	0.3042	0.483	0.504	0.3546	0.3373	0.7644	0.5155	0.47
MDC	0.0001	0.0079	0.0001	0.0031	0.0876	0.0001	0.0013	0.5234	0.0131	0.0002	0.013	0.0001
Meteorin	0.0331	0.4416	0.1268	0.8734	0.0927	0.3945	0.0369	0.2624	0.0086	0.0043	0.0317	0.0289
MFG-E8	0.0053	0.2005	0.0023	0.0067	0.3737	0.0001	0.0004	0.5079	0.0167	0.0001	0.0002	0.0001
MIG	0.0117	0.0122	0.4619	0.0247	0.0327	0.295	0.0001	0.0157	0.2637	0.0016	0.0603	0.0008
MIP-1a	0.0002	0.0085	0.0001	0.0039	0.8044	0.0014	0.0005	0.9564	0.0156	0.0001	0.0208	0.0014
MIP-1b	0.0001	0.0035	0.0001	0.0163	0.0645	0.0001	0.0004	0.0495	0.0152	0.0011	0.7241	0.0029
MIP-1g	0.0001	0.0269	0.0001	0.0001	0.1022	0.0001	0.0001	0.1802	0.0003	0.0001	0.44	0.0001
MIP-2	0.0023	0.6807	0.0023	0.0042	0.2669	0.0269	0.0045	0.0226	0.1005	0.0147	0.3299	0.0977
MIP-3a	0.0675	0.0842	0.2736	0.0477	0.6473	0.1409	0.0027	0.0145	0.0614	0.0037	0.0248	0.0138
MIP-3b	0.0001	0.5832	0.0042	0.0002	0.0093	0.0004	0.0001	0.0323	0.0127	0.0001	0.0124	0.0025
MMP-10	0.0002	0.5145	0.0004	0.0232	0.0248	0.9139	0.0005	0.0236	0.0115	0.0198	0.2844	0.0077
MMP-2	0.0008	0.0584	0.0002	0.0054	0.0537	0.0051	0.0001	0.0003	0.0012	0.0002	0.0289	0.0005
MMP-3	0.0002	0.0044	0.0001	0.0003	0.0067	0.0001	0.0001	0.0111	0.0093	0.0001	0.0644	0.0003
Neprilysin	0.0229	0.094	0.0216	0.4807	0.391	0.1857	0.0135	0.0059	0.1577	0.0706	0.9444	0.0019
Nope	0.0002	0.457	0.0002	0.455	0.1762	0.1799	0.0003	0.0433	0.0014	0.0038	0.2124	0.0072
NOV	0.0001	0.9911	0.0001	0.0052	0.0961	0.0003	0.0013	0.8187	0.0118	0.0001	0.1075	0.0153
OPG	0.0072	0.1152	0.0001	0.0078	0.75	0.0024	0.0011	0.1613	0.0036	0.0003	0.8631	0.0005
OPN	0.003	0.0871	0.031	0.6254	0.0288	0.0202	0.9629	0.0871	0.0586	0.0201	0.0855	0.001
Osteoactivin	0.0001	0.028	0.0001	0.004	0.2163	0.0001	0.0001	0.1047	0.0058	0.0001	0.169	0.0001
OX40 Ligand	0.1283	0.7959	0.1576	0.9329	0.1847	0.3765	0.119	0.2786	0.0995	0.2208	0.2057	0.8365
P-Cadherin	0.1379	0.9965	0.0692	0.0001	0.3585	0.2229	0.0146	0.0635	0.0013	0.0011	0.2196	0.0192
PDGF-AA	0.0001	0.4642	0.0001	0.0049	0.058	0.0001	0.0011	0.8976	0.0281	0.0002	0.0002	0.0001
Pentraxin 3	0.1553	0.9626	0.0384	0.4069	0.099	0.2093	0.0292	0.6687	0.018	0.0408	0.262	0.2313
Periostin	0.0006	0.0054	0.0008	0.0054	0.1001	0.0001	0.0002	0.0155	0.0031	0.0001	0.0172	0.0001
Persephin	0.2209	0.9605	0.0405	0.9009	0.2161	0.1985	0.5793	0.8707	0.7611	0.4732	0.583	0.6552
PF4	0.9007	0.5175	0.0878	0.4216	0.3654	0.2873	0.2746	0.3461	0.3516	0.1602	0.1881	0.8882
PlGF-2	0.0002	0.0626	0.0008	0.0023	0.0352	0.0105	0.0007	0.0419	0.0033	0.0011	0.0511	0.001
Progranulin	0.0027	0.043	0.0001	0.006	0.0997	0.0059	0.0019	0.0785	0.0124	0.0002	0.0217	0.0002
Prolactin	0.8217	0.3889	0.3825	0.1897	0.8365	0.4255	0.1895	0.3849	0.2895	0.2811	0.2059	0.0556
Pro-MMP-9	0.0001	0.5223	0.0001	0.0004	0.6579	0.0001	0.0047	0.4732	0.0087	0.0001	0.0439	0.0018
Prostasin	0.2328	0.8165	0.398	0.9495	0.8624	0.8701	0.0849	0.2726	0.027	0.2414	0.5805	0.6629
P-selectin	0.0006	0.5697	0.0001	0.0002	0.1825	0.0038	0.0317	0.4249	0.0243	0.0001	0.1208	0.001
RAGE	0.0058	0.0664	0.0015	0.0015	0.156	0.0025	0.0778	0.2539	0.2713	0.0022	0.648	0.0074
RANTES	0.1724	0.9054	0.3152	0.0891	0.1211	0.7311	0.006	0.0301	0.0269	0.0218	0.0341	0.1404
Renin 1	0.0108	1	0.0005	0.0065	0.4695	0.0242	0.0022	0.1613	0.0002	0.0003	0.0549	0.0014
Resistin	0.0006	0.0709	0.0001	0.0002	0.0511	0.0003	0.0104	0.106	0.0058	0.015	0.2198	0.0001
SCF	0.3634	0.5058	0.2245	0.4349	0.9437	0.6395	0.136	0.1254	0.7384	0.5162	0.7561	0.5663
SDF-1a	0.0001	0.0055	0.0007	0.0084	0.449	0.0363	0.0033	0.0851	0.0201	0.0001	0.4299	0.0054
sFRP-3	0.0241	0.6878	0.04	0.3368	0.2396	0.4835	0.0257	0.028	0.9486	0.001	0.0527	0.0206
Shh-N	0.1901	0.7049	0.2853	0.5778	0.5068	0.8212	0.4432	0.0579	0.0088	0.2568	0.8938	0.0502
SLAM	0.2277	0.119	0.0192	0.7278	0.7382	0.9678	0.6183	0.4601	0.058	0.6172	0.9939	0.4459
TACI	0.1418	0.3839	0.082	0.8794	0.1668	0.1549	0.2591	0.2631	0.9907	0.6609	0.7896	0.7774
TARC	0.0001	0.0017	0.0001	0.0005	0.0001	0.0001	0.0051	0.4345	0.0251	0.0001	0.0027	0.0001
TCA-3	0.1632	0.9234	0.1113	0.4122	0.0368	0.0122	0.066	0.646	0.1273	0.0001	0.2976	0.0003
TCK-1	0.8887	0.3194	0.2627	0.2219	0.9455	0.1595	0.3286	0.8436	0.3231	0.0675	0.7102	0.0094
TECK	0.019	0.0457	0.3472	0.6143	0.0638	0.1773	0.0243	0.0996	0.2057	0.0009	0.518	0.008
Testican 3	0.0003	0.6832	0.0577	0.2166	0.6483	0.1842	0.0865	0.1928	0.3887	0.0795	0.3484	0.3244
TGFb1	0.1328	0.0939	0.0001	0.1231	0.2726	0.0113	0.2383	0.7073	0.2965	0.063	0.2394	0.0113
TIM-1	0.0422	0.1203	0.0058	0.0294	0.7436	0.0279	0.006	0.5053	0.0005	0.0003	0.8647	0.0067
TNF RI	0.0001	0.4238	0.0001	0.0007	0.895	0.0001	0.0001	0.1675	0.0121	0.0001	0.097	0.0001
TNF RII	0.0001	0.1008	0.0001	0.0002	0.334	0.0001	0.0002	0.0954	0.008	0.0001	0.2176	0.0001
TNFa	0.5737	0.1221	0.0704	0.1151	0.7197	0.0638	0.1201	0.7192	0.1068	0.0043	0.9204	0.0687
TPO	0.7517	0.203	0.3367	0.0325	0.3546	0.4601	0.4582	0.5422	0.8358	0.1783	0.1422	0.6774
TRAIL	0.0263	0.6703	0.0369	0.5652	0.5865	0.8496	0.0407	0.6598	0.0492	0.0295	0.0173	0.3539
TRANCE	0.0041	0.1624	0.0813	0.1977	0.7205	0.0073	0.0401	0.0389	0.96	0.4803	0.7439	0.4686
TREM-1	0.0358	0.7367	0.0028	0.0136	0.74	0.0004	0.0008	0.0491	0.0208	0.0247	0.0173	0.0001
TremL1	0.0182	0.8452	0.0499	0.381	0.4626	0.6131	0.3351	0.655	0.3472	0.1547	0.1583	0.0389
TROY	0.2116	0.2755	0.0842	0.8197	0.2528	0.3134	0.1193	0.0366	0.0641	0.116	0.2672	0.1466
Tryptase ?	0.2502	0.0908	0.5778	0.6392	0.6218	0.9792	0.1847	0.4485	0.0915	0.1656	0.7442	0.3199
TSLP	0.2415	0.0615	0.0051	0.6958	0.7694	0.9478	0.6712	0.4271	0.5092	0.7271	0.6013	0.2542
TWEAK	0.032	0.5725	0.0008	0.9008	0.7462	0.6208	0.1355	0.6158	0.003	0.5432	0.5306	0.9725
TWEAK R	0.3961	0.5431	0.2062	0.3152	0.0788	0.1196	0.0316	0.0136	0.7387	0.0002	0.1501	0.0002
VCAM-1	0.0001	0.0002	0.0001	0.0002	0.051	0.0001	0.0001	0.0034	0.0002	0.0001	0.1984	0.0001
VEGF	0.0029	0.0108	0.0001	0.0455	0.0571	0.0055	0.0211	0.3846	0.0329	0.0026	0.0004	0.0001
VEGF R1	0.0023	0.1426	0.0069	0.0281	0.5484	0.0018	0.0021	0.0074	0.0967	0.1092	0.7908	0.1078
VEGF R2	0.0197	0.5439	0.1557	0.9245	0.6205	0.5291	0.8737	0.1563	0.0466	0.4632	0.617	0.5442
VEGF R3	0.1139	0.2256	0.0512	0.9945	0.2849	0.379	0.3848	0.3828	0.9995	0.8642	0.4274	0.0234
VEGF-B	0.0691	0.1313	0.2357	0.3389	0.1624	0.0244	0.0133	0.9962	0.0032	0.1315	0.508	0.0516
VEGF-D	0.7053	0.1156	0.1374	0.0012	0.5653	0.4716	0.0348	0.2063	0.0424	0.7293	0.2829	0.6113

## Sheet: Plasma statistics
	Week 5			Week 9			Week 13
	VEH/CON vs. cSiO2/CON	cSiO2/CON vs. cSiO2/DHA	VEH/CON vs. cSiO2/DHA	VEH/CON vs. cSiO2/CON	cSiO2/CON vs. cSiO2/DHA	VEH/CON vs. cSiO2/DHA	VEH/CON vs. cSiO2/CON	cSiO2/CON vs. cSiO2/DHA	VEH/CON vs. cSiO2/DHA
Protein	p-val	p-val	p-val	p-val	p-val	p-val	p-val	p-val	p-val
4-1BB	0.9371	0.0463	0.0172	0.7347	0.3715	0.3151	0.2108	0.2204	0.9298
6Ckine	0.9722	0.0046	0.0016	0.5777	0.7096	0.9592	0.4793	0.7198	0.1264
ACE	0.208	0.0755	0.0459	0.5452	0.1205	0.0587	0.8713	0.7249	0.6403
Activin A	0.9575	0.1913	0.0377	0.5416	0.5411	0.9935	0.1874	0.6113	0.1948
ADAMTS1	0.2474	0.8923	0.3573	0.9132	0.3523	0.3574	0.46	0.3748	0.6553
Adiponectin	0.0401	0.1496	0.8739	0.289	0.2475	0.0022	0.0651	0.9471	0.5418
ALK-1	0.2397	0.8471	0.3218	0.5222	0.2031	0.3131	0.3111	0.2706	0.6592
ANG-3	0.6064	0.1683	0.2879	0.3341	0.5389	0.2104	0.555	0.294	0.3671
ANGPTL3	0.6631	0.0087	0.0031	0.1235	0.3057	0.0593	0.9163	0.1198	0.0135
AR	0.2172	0.7885	0.3257	0.7376	0.1636	0.3382	0.3985	0.2775	0.7168
Artemin	0.7996	0.058	0.2432	0.9322	0.4645	0.0998	0.5436	0.2556	0.2809
Axl	0.3158	0.5664	0.195	0.1002	0.4786	0.3414	0.1303	0.0161	0.0666
B7-1	0.1833	0.8482	0.3132	0.6841	0.1523	0.3193	0.4905	0.2378	0.6113
BAFF R	0.2066	0.7905	0.3277	0.4143	0.1522	0.3192	0.2812	0.2512	0.8694
bFGF	0.9348	0.3884	0.5577	0.5844	0.2847	0.4353	0.0017	0.2935	0.1861
BLC	0.7674	0.0141	0.0012	0.0675	0.9111	0.0167	0.0022	0.6629	0.019
BTC				0.3466	0.1827	0.1808	0.1632	0.1568	0.5116
C5a	0.5888	0.0276	0.0595	0.469	0.8874	0.4298	0.2009	0.1035	0.7514
CCL28	0.7595	0.44	0.7145	0.5292	0.8317	0.6175	0.1578	0.2477	0.7954
CCL6	0.1452	0.347	0.1273	0.0433	0.3939	0.6751	0.1858	0.7989	0.1518
CD27	0.891	0.0118	0.0166	0.2784	0.0157	0.1406	0.8956	0.1826	0.1857
CD27L	0.3566	0.4773	0.2237	0.381	0.2964	0.9127	0.3993	0.451	0.3674
CD30	0.3342	0.8174	0.3004	0.1111	0.1998	0.9184	0.4085	0.1978	0.5654
CD30L	0.448	0.5785	0.1581	0.568	0.572	0.9031	0.0022	0.0499	0.0538
CD36	0.5153	0.674	0.3339	0.5571	0.2412	0.4395	0.3404	0.2907	0.702
CD40	0.561	0.1397	0.0442	0.6335	0.9228	0.7645	0.0392	0.8807	0.2759
CD40L	0.2242	0.9638	0.3684	0.6408	0.2321	0.3506	0.3742	0.1976	0.4501
CD48	0.1644	0.6858	0.2026	0.3849	0.1754	0.2197	0.3554	0.3384	0.9317
CD6	0.9765	0.6426	0.5557	0.0397	0.0205	0.8527	0.5349	0.7103	0.9577
Chemerin	0.1809	0.2223	0.0458	0.0725	0.0008	0.0046	0.4385	0.4265	0.909
Chordin	0.4049	0.0064	0.1353	0.7015	0.7735	0.9574	0.8089	0.5826	0.5823
Clusterin	0.1575	0.3366	0.0746	0.4825	0.1523	0.2555	0.3898	0.4941	0.7421
CRP	0.0078	0.0558	0.9647	0.4992	0.4165	0.09	0.569	0.4585	0.3484
CT-1	0.8758	0.0173	0.0056	0.8508	0.3172	0.3301	0.5892	0.3837	0.2681
CTLA4	0.2027	0.9028	0.3571	0.7436	0.1979	0.3432	0.3501	0.2279	0.641
CXCL16	0.0056	0.6237	0.0207	0.9427	0.6028	0.6242	0.432	0.4172	0.175
Cystatin C	0.1831	0.5549	0.2044	0.4169	0.1152	0.2368	0.3604	0.2736	0.7269
DAN	0.3466	0.3718	0.2242	0.9755	0.2173	0.213	0.1462	0.1583	0.3466
Decorin	0.0622	0.7807	0.1273	0.6742	0.5323	0.8982	0.7765	0.0994	0.0146
Dkk-1	0.2373	0.8045	0.3271	0.5848	0.197	0.4331	0.3731	0.1969	0.382
DLL4	0.4886	0.2161	0.7524	0.9553	0.8285	0.8032	0.87	0.5419	0.6409
Dtk	0.5754	0.7304	0.7496	0.4011	0.6854	0.6542	0.1765	0.7335	0.1357
E-Cadherin	0.2096	0.3821	0.6096	0.1455	0.1947	0.8824	0.446	0.8899	0.4562
EDAR				0.3466	0.078	0.0775	0.3466	0.3466
EGF	0.8597	0.4306	0.4787	0.499	0.6196	0.9342	0.299	0.1937	0.3445
Endocan	0.3308	0.1332	0.4008	0.4519	0.7368	0.7029	0.4574	0.6397	0.7085
Endoglin	0.9918	0.1723	0.1629	0.8737	0.9084	0.9369	0.2073	0.1017	0.5537
Eotaxin	0.2284	0.9073	0.239	0.5978	0.128	0.2628	0.4702	0.9494	0.3458
Eotaxin-2	0.3368	0.6854	0.5721	0.6255	0.0926	0.1449	0.5235	0.5538	0.0536
Epigen	0.1859	0.0078	0.0528	0.52	0.2576	0.5916	0.7036	0.7278	0.9586
Epiregulin	0.4035	0.4137	0.1847	0.9165	0.3967	0.339	0.685	0.2257	0.6097
E-selectin	0.0132	0.5238	0.0588	0.037	0.8559	0.2441	0.0253	0.5998	0.0834
Fas	0.6056	0.6266	0.4123	0.2447	0.1893	0.2748	0.3522	0.3087	0.5
Fas L	0.6999	0.6881	0.9533	0.2271	0.787	0.2395	0.6548	0.1528	0.0271
Fcg RIIB	0.6252	0.8881	0.6609	0.235	0.0593	0.2871	0.9075	0.044	0.0136
Fetuin A	0.8514	0.39	0.3266	0.6664	0.118	0.2756	0.1163	0.5338	0.856
Flt-3L	0.2634	0.9482	0.423	0.4515	0.1639	0.3692	0.3378	0.1817	0.2512
Fractalkine	0.7981	0.3072	0.1177	0.7588	0.0638	0.0799	0.2333	0.4982	0.1295
Galectin-1	0.2233	0.5706	0.1482	0.6056	0.291	0.5429	0.5045	0.2072	0.1009
Galectin-3	0.4488	0.7538	0.3134	0.8389	0.0306	0.0734	0.2187	0.1288	0.084
Galectin-7	0.4466	0.0061	0.1269	0.3822	0.9414	0.3421	0.6965	0.848	0.857
Gas 1	0.234	0.6523	0.5115	0.4425	0.1652	0.3156	0.6939	0.1782	0.3194
Gas 6	0.1703	0.5183	0.3018	0.6761	0.3673	0.6598	0.5653	0.416	0.3336
G-CSF	0.5773	0.1003	0.2315	0.1007	0.1863	0.5199	0.3422	0.4354	0.6438
GITR	0.6214	0.8422	0.1545	0.4169	0.3651	0.281	0.0581	0.0582	0.9863
GITR L	0.2985	0.0134	0.0011	0.8453	0.5106	0.659	0.6501	0.88	0.7198
GM-CSF	0.1036	0.0305	0.0055	0.8215	0.7831	0.9178	0.2566	0.4606	0.471
gp130	0.4042	0.0093	0.0922	0.539	0.5153	0.0104	0.0157	0.0487	0.142
Granzyme B	0.352	0.9874	0.4609	0.5525	0.1813	0.342	0.4346	0.3809	0.8112
Gremlin	0.0564	0.9465	0.094	0.5467	0.9115	0.5057	0.4557	0.1952	0.5444
H60	0.3466	0.3466	0.3479	0.3534	0.0665	0.3826	0.2016	0.2936	0.3242
HAI-1	0.997	0.7378	0.6975	0.8403	0.1317	0.3625	0.345	0.1514	0.314
HGF	0.3342	0.7531	0.2931	0.3109	0.2415	0.2923	0.2534	0.2638	0.874
HGF R	0.4944	0.0054	0.0127	0.9709	0.2082	0.2129	0.9575	0.5861	0.4541
ICAM-1	0.2973	0.9148	0.1662	0.7576	0.0693	0.0522	0.9541	0.1516	0.1869
IFNg	0.3417	0.0368	0.1905	0.2012	0.6328	0.8114	0.8873	0.7284	0.548
IFNg R1	0.2237	0.0241	0.2722	0.6197	0.101	0.3666	0.0907	0.1813	0.5934
IGF-1	0.2961	0.1043	0.9789	0.9647	0.7211	0.7111	0.6066	0.9586	0.7135
IGFBP-2	0.3118	0.5606	0.0869	0.0748	0.1763	0.5613	0.0225	0.0058	0.0546
IGFBP-3	0.3722	0.4389	0.9379	0.076	0.7551	0.0213	0.4198	0.172	0.259
IGFBP-5	0.513	0.4884	0.1792	0.428	0.3189	0.267	0.2649	0.2699	0.8572
IGFBP-6	0.0408	0.0259	0.4448	0.9995	0.2923	0.2941	0.2566	0.9009	0.1091
IL-1 R4	0.9201	0.2456	0.1056	0.566	0.2197	0.1117	0.129	0.2074	0.6743
IL-10	0.9267	0.0187	0.0204	0.3825	0.849	0.595	0.5346	0.1836	0.2383
IL-12p40	0.0963	0.0252	0.2175	0.1814	0.1736	0.8009	0.008	0.0924	0.1101
IL-12p70	0.1428	0.5717	0.2354	0.6136	0.3164	0.0938	0.1536	0.2167	0.8718
IL-13	0.149	0.0699	0.2357	0.6818	0.498	0.6313	0.2038	0.1667	0.3918
IL-15	0.343	0.1915	0.4679	0.509	0.1154	0.7391	0.0764	0.1313	0.2794
IL-17	0.4272	0.0176	0.1104	0.3214	0.3393	0.1215	0.9381	0.5658	0.4783
IL-17B	0.4747	0.897	0.4536	0.2966	0.2066	0.3865	0.3283	0.3148	0.9171
IL-17B R	0.171	0.0142	0.5636	0.2207	0.0017	0.1361	0.2635	0.199	0.5821
IL-17E	0.0628	0.3573	0.3655	0.0518	0.8546	0.5585	0.0204	0.0963	0.6401
IL-17F	0.22	0.6331	0.3241	0.8886	0.2148	0.3183	0.6875	0.5814	0.8219
IL-1a	0.8647	0.1842	0.2831	0.1086	0.4514	0.2345	0.2403	0.08	0.7791
IL-1b	0.5771	0.1123	0.3027	0.6552	0.0324	0.0075	0.8917	0.6177	0.2641
IL-1ra	0.1674	0.6702	0.3296	0.6007	0.1851	0.3578	0.4881	0.4782	0.9723
IL-2	0.6702	0.0801	0.0686	0.6915	0.1138	0.1691	0.0788	0.0468	0.707
IL-2 Ra	0.2087	0.8334	0.2902	0.5708	0.1891	0.3341	0.309	0.3316	0.89
IL-20	0.1138	0.3105	0.138	0.0743	0.6868	0.02	0.0592	0.1851	0.5292
IL-21	0.2429	0.4984	0.3372	0.8215	0.1627	0.3047	0.4966	0.4669	0.9881
IL-22	0.2326	0.7782	0.419	0.4151	0.2495	0.3774	0.2915	0.2907	0.9983
IL-23	0.6487	0.8685	0.4166	0.5466	0.3412	0.9018	0.9909	0.1141	0.0599
IL-28	0.1806	0.4855	0.5808	0.0003	0.514	0.0424	0.0499	0.1386	0.0314
IL-3	0.2956	0.1093	0.1465	0.5733	0.2404	0.4401	0.1003	0.8426	0.2242
IL-3 Rb	0.9283	0.3972	0.3739	0.5454	0.1135	0.3343	0.6469	0.364	0.117
IL-33	0.1968	0.682	0.3074	0.8212	0.1211	0.1818	0.4696	0.8422	0.6315
IL-4	0.3869	0.0105	0.056	0.8231	0.1878	0.1372	0.788	0.0075	0.0164
IL-5	0.2006	0.005	0.0386	0.7472	0.2932	0.2516	0.9173	0.065	0.089
IL-6	0.6365	0.2296	0.3154	0.5217	0.6429	0.4759	0.1021	0.2139	0.0577
IL-7	0.1847	0.8856	0.3377	0.9991	0.1702	0.3282	0.6421	0.4181	0.7452
IL-7 Ra	0.973	0.4718	0.3433	0.3466	0.3466		0.2097	0.5063	0.9265
IL-9	0.2533	0.0127	0.083	0.8299	0.5703	0.6368	0.6167	0.1345	0.0548
I-TAC	0.1848	0.9818	0.3457	0.7209	0.1819	0.3965	0.3871	0.4627	0.9315
JAM-A	0.372	0.6342	0.3891	0.6222	0.2762	0.3457	0.371	0.1382	0.1338
KC	0.0473	0.4541	0.3878	0.5364	0.0846	0.2147	0.6671	0.3162	0.1671
Kremen-1	0.3933	0.1558	0.9282	0.629	0.5939	0.4521	0.1838	0.4515	0.0002
Leptin	0.1599	0.8777	0.2301	0.9302	0.1621	0.2106	0.9782	0.4554	0.5136
Leptin R	0.8028	0.7672	0.9765	0.0631	0.0957	0.6889	0.0267	0.9079	0.0198
Limitin	0.2129	0.9101	0.306	0.4145	0.2809	0.1174	0.3868	0.4585	0.866
Lipocalin-2	0.7369	0.602	0.9146	0.3664	0.4522	0.2724	0.7173	0.8902	0.7042
LIX	0.0608	0.0651	0.4102	0.7454	0.9779	0.7705	0.0007	0.1415	0.459
LOX-1	0.4395	0.6726	0.3674	0.4561	0.9506	0.4579	0.8037	0.2907	0.3828
L-Selectin	0.5602	0.1609	0.0744	0.596	0.2413	0.4051	0.1069	0.0062	0.0006
Lungkine	0.2221	0.4094	0.854	0.1346	0.122	0.0078	0.996	0.9287	0.9455
Lymphotactin	0.883	0.0729	0.1422	0.6959	0.0726	0.1225	0.5438	0.9797	0.647
MadCAM-1	0.4555	0.4864	0.0153	0.6502	0.2026	0.3176	0.9382	0.6131	0.7008
Marapsin	0.1095	0.8198	0.1792	0.8954	0.4648	0.4981	0.4427	0.163	0.4935
MBL-2	0.2842	0.435	0.1289	0.5603	0.4787	0.9393	0.8622	0.5846	0.5447
MCP-1	0.2049	0.1422	0.0447	0.17	0.6533	0.2316	0.2981	0.5781	0.5062
MCP-5	0.0073	0.014	0.8	0.0097	0.009	0.843	0.1373	0.186	0.5829
MCSF	0.0967	0.0804	0.3559	0.9924	0.9685	0.9521	0.3099	0.1794	0.5943
MDC	0.898	0.4931	0.2624	0.2883	0.1627	0.2596	0.702	0.3548	0.1584
Meteorin	0.9577	0.1462	0.4504	0.5361	0.1342	0.121	0.0194	0.1389	0.0387
MFG-E8	0.1897	0.6558	0.1535	0.7325	0.3521	0.6227	0.5988	0.2564	0.1488
MIG	0.2255	0.5958	0.4001	0.6153	0.6306	0.4531	0.9818	0.2779	0.3509
MIP-1a	0.3381	0.2913	0.6575	0.4202	0.386	0.1019	0.9275	0.4781	0.3767
MIP-1b	0.1364	0.0573	0.3252	0.7094	0.4645	0.5174	0.4048	0.7581	0.628
MIP-1g	0.9347	0.4927	0.5537	0.7484	0.6084	0.8799	0.1008	0.6099	0.1903
MIP-2	0.0764	0.1288	0.8589	0.4673	0.8341	0.8193	0.8504	0.5662	0.3945
MIP-3a	0.0941	0.9673	0.1083	0.8776	0.3006	0.5545	0.7857	0.4283	0.3222
MIP-3b	0.0881	0.1418	0.0183	0.4163	0.4693	0.769	0.091	0.9936	0.0816
MMP-10	0.1351	0.3844	0.091	0.3042	0.6703	0.3779	0.0003	0.0009	0.2407
MMP-2	0.2984	0.9043	0.4551	0.5243	0.146	0.3419	0.3894	0.3007	0.7581
MMP-3	0.6827	0.0175	0.1216	0.5345	0.0001	0.0001	0.1862	0.4642	0.2843
Neprilysin	0.2391	0.7324	0.3522	0.5582	0.1818	0.3499	0.3098	0.2793	0.8127
Nope	0.2552	0.6991	0.3175	0.6341	0.1544	0.2884	0.3801	0.2844	0.6906
NOV	0.5471	0.7597	0.7573	0.9679	0.3091	0.129	0.6392	0.8729	0.7676
OPG	0.1732	0.8699	0.3034	0.0098	0.5292	0.6674	0.2427	0.9451	0.2302
OPN	0.1519	0.7571	0.375	0.4949	0.1346	0.1942	0.1627	0.1368	0.71
Osteoactivin	0.1723	0.9173	0.3096	0.6841	0.1051	0.2331	0.46	0.4221	0.9222
OX40 Ligand	0.5441	0.6699	0.4088	0.9907	0.1765	0.1769	0.0157	0.3676	0.7867
P-Cadherin	0.1497	0.9121	0.3766	0.6385	0.1529	0.3328	0.2632	0.2042	0.7047
PDGF-AA	0.825	0.009	0.3136	0.1557	0.5014	0.1815	0.0002	0.0116	0.9154
Pentraxin 3	0.565	0.0275	0.0691	0.6336	0.0263	0.0178	0.8595	0.5446	0.4585
Periostin	0.1048	0.03	0.2206	0.1684	0.6097	0.5119	0.5167	0.4399	0.0567
Persephin	0.5573	0.0015	0.0183	0.1367	0.915	0.2369	0.0136	0.1534	0.209
PF4	0.1073	0.1562	0.9395	0.8909	0.5573	0.7421	0.3926	0.2696	0.0923
PlGF-2	0.3466	0.3466	0.3946	0.197	0.1834	0.1784	0.617	0.725	0.9871
Progranulin	0.7567	0.265	0.2437	0.8281	0.8614	0.9399	0.9472	0.5554	0.3656
Prolactin	0.2428	0.7311	0.3026	0.7776	0.2934	0.4417	0.7514	0.7627	0.9769
Pro-MMP-9	0.0537	0.1329	0.0065	0.734	0.4806	0.5896	0.0036	0.2439	0.0005
Prostasin	0.2177	0.8126	0.3571	0.6353	0.1327	0.296	0.2504	0.2534	0.9818
P-selectin	0.166	0.409	0.5326	0.0075	0.3667	0.0586	0.0687	0.3946	0.0923
RAGE	0.6509	0.9394	0.6805	0.5931	0.0847	0.1263	0.0247	0.3698	0.0132
RANTES	0.5273	0.0707	0.3242	0.6203	0.0483	0.0467	0.1585	0.8407	0.1033
Renin 1	0.2929	0.617	0.3329	0.6691	0.1475	0.2439	0.1689	0.1203	0.6309
Resistin	0.7752	0.6999	0.8754	0.7089	0.5509	0.3549	0.7496	0.3754	0.5578
SCF	0.1858	0.7394	0.3412	0.545	0.1633	0.38	0.2802	0.2563	0.9347
SDF-1a	0.5054	0.4562	0.2035	0.3347	0.1749	0.5576	0.0613	0.351	0.4564
sFRP-3	0.1893	0.0227	0.9972	0.5848	0.4024	0.6645	0.1557	0.0384	0.4247
Shh-N	0.3376	0.0043	0.6567	0.4812	0.7272	0.7451	0.0483	0.2969	0.9391
SLAM	0.5484	0.0141	0.0945	0.1854	0.1557	0.8713	0.3573	0.5001	0.9069
TACI	0.3011	0.638	0.2875	0.7681	0.741	0.5028	0.0094	0.0006	0.5187
TARC	0.8279	0.1082	0.3682	0.0938	0.3038	0.6543	0.0344	0.0029	0.8964
TCA-3	0.0738	0.1291	0.4849	0.442	0.7706	0.9117	0.9705	0.2259	0.1537
TCK-1	0.2821	0.0012	0.0916	0.1162	0.1538	0.8727	0.5305	0.7827	0.7208
TECK	0.5717	0.1837	0.9101	0.7772	0.5864	0.285	0.395	0.3942	0.9087
Testican 3	0.3466		0.3466	0.6206	0.5872	0.4842	0.2192	0.2845	0.4639
TGFb1	0.5223	0.0056	0.3091	0.3626	0.7969	0.5259	0.0102	0.0672	0.5297
TIM-1	0.8462	0.6452	0.6696	0.092	0.1773	0.0403	0.0725	0.9587	0.0402
TNF RI	0.907	0.8494	0.6851	0.7809	0.6758	0.3904	0.4371	0.0352	0.1139
TNF RII	0.0221	0.0016	0.0638	0.2015	0.1567	0.6687	0.0899	0.0174	0.2179
TNFa	0.2951	0.0018	<.0001	0.0235	0.4654	0.721	0.2424	0.6327	0.3249
TPO	0.7667	0.6598	0.8844	0.832	0.9226	0.7787	0.0336	0.431	0.5929
TRAIL					0.3091	0.3091	0.3466	0.3466
TRANCE	0.4886	0.8413	0.5123	0.9708	0.1523	0.3521	0.402	0.3628	0.8531
TREM-1	0.2616	0.4748	0.277	0.386	0.1998	0.2739	0.2107	0.1491	0.476
TremL1	0.4892	0.035	0.9929	0.0637	0.7086	0.2322	0.2741	0.3158	0.8809
TROY	0.1902	0.9152	0.3509	0.6276	0.1965	0.312	0.3217	0.2519	0.6192
Tryptase ?	0.985	0.1031	0.1139	0.8345	0.2251	0.2215	0.2726	0.1607	0.405
TSLP	0.8137	0.6806	0.8825	0.7313	0.1244	0.1968	0.7037	0.2471	0.2448
TWEAK	0.0783	0.0138	0.7096	0.3981	0.5103	0.872	0.1723	0.3486	0.8538
TWEAK R	0.1761	0.9955	0.2929	0.6292	0.2781	0.6515	0.362	0.0849	0.2619
VCAM-1	0.7319	0.4723	0.6165	0.4486	0.2937	0.1256	0.0924	0.1666	0.0053
VEGF	0.1874	0.9159	0.3472	0.8447	0.1643	0.3147	0.6175	0.7994	0.8322
VEGF R1	0.2376	0.7998	0.37	0.614	0.1853	0.3782	0.2212	0.17	0.6489
VEGF R2	0.1636	0.0004	0.832	0.7427	0.8922	0.8387	0.0805	0.3175	0.9659
VEGF R3	0.6807	0.3868	0.7148	0.8941	0.9279	0.9823	0.2677	0.0949	0.0153
VEGF-B	0.4147	0.0118	0.2271	0.8193	0.1289	0.1771	0.4779	0.7264	0.4923
VEGF-D	0.7243	0.6117	0.6579	0.1787	0.154	0.0431	0.1422	0.6751	0.0254
